# Supplementary material for: The Burden of Disease due to COVID-19 (BoCO-19): A study protocol for a secondary analysis of surveillance data in Southern and Eastern Europe, and Central Asia
Source: PLoS One. 2023 Oct 13;18(10):e0292041. doi: 10.1371/journal.pone.0292041 (PMC10575506; doi:10.1371/journal.pone.0292041)
Supplement: S1 File — (XLSX) [file pone.0292041.s001.xlsx]

## Sheet: Guidance
Guidelines for completing this template. Please read carefully!
1. This template should be completed in order to gather the data needed to calculate BoD indicators for Use Case Basic. An overview of Use Case Basic is given below (in the rows shown in blue)
2. PLEASE DO NOT EDIT OR CHANGE THE STRUCTURE OF THIS TEMPLATE, PLEASE PROVIDE THE DATA IN THE FORMAT REQUESTED. This is important so that the data from all partners are available in a uniform way. If your data are not in the format requested, please transform/edit them first and then complete the template
3. This file should be used if age-disaggregated data are available in 5 YEAR AGE GROUPS for your country. The uppermost age-group is 85+. If age-data are only available in 10 YEAR AGE GROUPS, please use the 10YRAgeGrps Template file
4. Please state here whether the COVID deaths data are deaths DUE TO or WITH Covid (or BOTH - ie deaths due to AND/OR with Covid):
5. Please see the table below for specific guidance on how to complete each of the individual worksheets in this file
SPECIFIC GUIDELINES FOR THE WORKSHEETS CONTAINED IN THIS FILE:
Worksheet name	Must complete? (Yes/No/Optional)	Description (See also each individual worksheet for further instructions)
1. Use Case Basic	YES	Minimum data needed to calculate BoD indicators for Use Case Basic. Complete all fields as requested.
2. Extension1_Time_MONTHLY	YES	Complete this sheet in order to calculate BoD indicators disaggregated over TIME (Extension 1)
3. Extension2_REGIONS	Optional	Complete this sheet if you wish to calculate BoD indicators disaggregated by REGION (Extension 2)
BoCO-19: Overview of USE CASE BASIC
	EXTENSION 1: Timely monitoring	EXTENSION 2: Regional (or other soical determinants if available - please create extra worksheets as needed)
Use case "Basic" Outcome: Overall BoD (YLL, YLD, DALY) due to C-19 for a predefined time period (e.g. 2020) by age and sex Information needed: YLL: # of C-19 deaths by age and sex YLD: # of Sars-CoV-2 cases without deaths by age and sex severity distribution and duration of illness to be assumed globally from international sources (not to be provided by partner countries) Additional: Total popula…	Extension 1 for use case "Basic" Outcome: Outcome use case "Basic" differentiated by month Information needed: All information on a monthly basis Exceptions are: Severity distribution and duration of illness Total population Life expectancy by age (according to preference: national or global (e.g. GBD)	Extension 2 for use case "Basic" Outcome: Outcome use case "Basic" differentiated by region, occupation etc. Information needed: All information by region (or other social determinants according to country specific data availability and needs): Sub-national level and/or Ethnicity and/or Occupational level and/or Education and/or Type of insurance and/or other (according to preference) Exceptions …

## Sheet: 1. Use Case Basic
Guidelines
For each sex separately and then also combined, provide the following data, disaggregated by the age-groups provided:
1.	Number of COVID-19 deaths. Please state the data source (e.g. surveillance data from healthcare system? Vital statistics reported by National Statistical Office or similar? etc):
2.	Number of reported SARS-CoV-2 cases (actual reported number, not estimations which take account of under-reporting), according to national case definition at the time
3.	Total population (by age group and sex)
4.	For both sexes combined ONLY: complete Column P - Life expectancy from National Life Tables for your country (GBD 2019 Life Expectancies have been pre-filled in column O)
MALES					FEMALES					BOTH SEXES
Age group	# of COVID-19 deaths	# of Sars-CoV-2 cases	Total population		Age group	# of COVID-19 deaths	# of Sars-CoV-2 cases	Total population		Age group	# of COVID-19 deaths	# of Sars-CoV-2 cases	Total population	Life expectancy (GBD 2019)	Life expectancy (National)
0-4					0-4					0-4				88.4
5 to 9					5 to 9					5 to 9				84.0301
10 to 14					10 to 14					10 to 14				79.0463
15 to 19					15 to 19					15 to 19				74.0665
20 to 24					20 to 24					20 to 24				69.1076
25 to 29					25 to 29					25 to 29				64.1493
30 to 34					30 to 34					30 to 34				59.1963
35 to 39					35 to 39					35 to 39				54.2526
40 to 44					40 to 44					40 to 44				49.3174
45 to 49					45 to 49					45 to 49				44.4333
50 to 54					50 to 54					50 to 54				39.6347
55 to 59					55 to 59					55 to 59				34.9149
60 to 64					60 to 64					60 to 64				30.2534
65 to 69					65 to 69					65 to 69				25.6809
70 to 74					70 to 74					70 to 74				21.2882
75 to 79					75 to 79					75 to 79				17.1035
80 to 84					80 to 84					80 to 84				13.2387
85 plus					85 plus					85 plus				7.8
All Ages					All Ages					All Ages				-

## Sheet: 2. Extension1_Time_MONTHLY
Guidelines
For each sex separately and then combined, provide the following data, disaggregated by month AND the age-groups provided:
1.	Number of COVID-19 deaths
2.	Number of reported SARS-CoV-2 cases
MALES
1. # of COVID-19 deaths
Week Number	1	2	3	4	5	6	7	8	9	10	11	12
0 to 4
5 to 9
10 to 14
15 to 19
20 to 24
25 to 29
30 to 34
35 to 39
40 to 44
45 to 49
50 to 54
55 to 59
60 to 64
65 to 69
70 to 74
75 to 79
80 to 84
85 plus
All Ages
2. # of SARS-CoV-2 cases
Week Number	1	2	3	4	5	6	7	8	9	10	11	12
0 to 4
5 to 9
10 to 14
15 to 19
20 to 24
25 to 29
30 to 34
35 to 39
40 to 44
45 to 49
50 to 54
55 to 59
60 to 64
65 to 69
70 to 74
75 to 79
80 to 84
85 plus
All Ages
FEMALES
1. # of COVID-19 deaths
Week Number	1	2	3	4	5	6	7	8	9	10	11	12
0 to 4
5 to 9
10 to 14
15 to 19
20 to 24
25 to 29
30 to 34
35 to 39
40 to 44
45 to 49
50 to 54
55 to 59
60 to 64
65 to 69
70 to 74
75 to 79
80 to 84
85 plus
All Ages
2. # of SARS-CoV-2 cases
Week Number	1	2	3	4	5	6	7	8	9	10	11	12
0 to 4
5 to 9
10 to 14
15 to 19
20 to 24
25 to 29
30 to 34
35 to 39
40 to 44
45 to 49
50 to 54
55 to 59
60 to 64
65 to 69
70 to 74
75 to 79
80 to 84
85 plus
All Ages
BOTH
1. # of COVID-19 deaths
Week Number	1	2	3	4	5	6	7	8	9	10	11	12
0 to 4
5 to 9
10 to 14
15 to 19
20 to 24
25 to 29
30 to 34
35 to 39
40 to 44
45 to 49
50 to 54
55 to 59
60 to 64
65 to 69
70 to 74
75 to 79
80 to 84
85 plus
All Ages
2. # of SARS-CoV-2 cases
Week Number	1	2	3	4	5	6	7	8	9	10	11	12
0 to 4
5 to 9
10 to 14
15 to 19
20 to 24
25 to 29
30 to 34
35 to 39
40 to 44
45 to 49
50 to 54
55 to 59
60 to 64
65 to 69
70 to 74
75 to 79
80 to 84
85 plus
All Ages

## Sheet: 3. Extension2_REGIONS
Guidelines
For each sex separately and then combined, provide the following data, disaggregated by region AND the age-groups provided:
Please replace x, y, z etc with the names of the regions/provinces in your country
1.	Number of COVID-19 deaths
2.	Number of reported SARS-CoV-2 cases
MALES
1. # of COVID-19 deaths
REGION /PROVINCE NAME	x	y	z	etc
0 to 4
5 to 9
10 to 14
15 to 19
20 to 24
25 to 29
30 to 34
35 to 39
40 to 44
45 to 49
50 to 54
55 to 59
60 to 64
65 to 69
70 to 74
75 to 79
80 to 84
85 plus
All Ages
2. # of SARS-CoV-2 cases
REGION /PROVINCE NAME	x	y	z	etc
0 to 4
5 to 9
10 to 14
15 to 19
20 to 24
25 to 29
30 to 34
35 to 39
40 to 44
45 to 49
50 to 54
55 to 59
60 to 64
65 to 69
70 to 74
75 to 79
80 to 84
85 plus
All Ages
FEMALES
1. # of COVID-19 deaths
REGION /PROVINCE NAME	x	y	z	etc
0 to 4
5 to 9
10 to 14
15 to 19
20 to 24
25 to 29
30 to 34
35 to 39
40 to 44
45 to 49
50 to 54
55 to 59
60 to 64
65 to 69
70 to 74
75 to 79
80 to 84
85 plus
All Ages
2. # of SARS-CoV-2 cases
REGION /PROVINCE NAME	x	y	z	etc
0 to 4
5 to 9
10 to 14
15 to 19
20 to 24
25 to 29
30 to 34
35 to 39
40 to 44
45 to 49
50 to 54
55 to 59
60 to 64
65 to 69
70 to 74
75 to 79
80 to 84
85 plus
All Ages
BOTH
1. # of COVID-19 deaths
REGION /PROVINCE NAME	x	y	z	etc
0 to 4
5 to 9
10 to 14
15 to 19
20 to 24
25 to 29
30 to 34
35 to 39
40 to 44
45 to 49
50 to 54
55 to 59
60 to 64
65 to 69
70 to 74
75 to 79
80 to 84
85 plus
All Ages
2. # of SARS-CoV-2 cases
REGION /PROVINCE NAME	x	y	z	etc
0 to 4
5 to 9
10 to 14
15 to 19
20 to 24
25 to 29
30 to 34
35 to 39
40 to 44
45 to 49
50 to 54
55 to 59
60 to 64
65 to 69
70 to 74
75 to 79
80 to 84
85 plus
All Ages
