# Supplementary material for: The Burden of Disease due to COVID-19 (BoCO-19): A study protocol for a secondary analysis of surveillance data in Southern and Eastern Europe, and Central Asia
Source: PLoS One. 2023 Oct 13;18(10):e0292041. doi: 10.1371/journal.pone.0292041 (PMC10575506; doi:10.1371/journal.pone.0292041)
Supplement: S2 File — Where appropriate for a study protocol, the Guidelines for Accurate and Transparent Health Estimates Reporting (GATHER, http://gather-statement.org/) have been considered in the preparation of this article [45]. (XLSX) [file pone.0292041.s002.xlsx]

## Sheet: Overview & Guidance
Guidance/Overview
This file is to collect data on All-Cause Mortality, in order to enable calculation of Excess Mortality. With this data, BoCO partners will be able to jointly identify geographical and temporal patterns of excess mortality during the COVID-19 pandemic in BoCO countries, in exercises during BoCO laboratories. This project outcome could be useful for informing future public health policies at regio…
In order to calculate Excess Mortality, the following data should be provided in the separate worksheets in this file: 1. Number of all-cause deaths in calculation year 2020, ideally also 2021: - Data should be disaggregated by sex - Data should be disaggregated by EITHER 5 OR 10 year age-groups. This file provides 5 year age-groups, if you only have data in 10 year age-groups, use the other temp…	S

## Sheet: 2021
Guidelines
Please provide all cause mortality data for your country for the year 2021:
	i) Total Numbers by age-group (column B). Then separately for males and females (scroll down the page), then finally for both sexes together
	ii) For each sex and then for both sexes combined - Numbers disaggregated by time period (EITHER Quarter OR Month OR Week - i.e. choose one time period). Time period for disaggregation should be the same for ALL years
2021				If disaggregating by time (EITHER quarterly OR monthly - chooose one), then use the same time period for both sexes and all years
MALES				# All-Cause Deaths by QUARTER					# All-Cause Deaths by MONTH													# All-Cause Deaths by WEEK
Age group	# of all-Cause Deaths TOTAL	Population size		JAN - MAR	APR - JUN	JUL - SEP	OCT - DEC		JAN	FEB	MAR	APR	MAY	JUN	JUL	AUG	SEP	OCT	NOV	DEC		1	2	3	4	5	6	7	8	9	10	11	12	13	14	15	16	17	18	19	20	21	22	23	24	25	26	27	28
0-4
5 to 9
10 to 14
15 to 19
20 to 24
25 to 29
30 to 34
35 to 39
40 to 44
45 to 49
50 to 54
55 to 59
60 to 64
65 to 69
70 to 74
75 to 79
80 to 84
85 plus
All Ages
FEMALES				# All-Cause Deaths by QUARTER					# All-Cause Deaths by MONTH													# All-Cause Deaths by WEEK
Age group	# of all-Cause Deaths TOTAL	Population size		JAN - MAR	APR - JUN	JUL - SEP	OCT - DEC		JAN	FEB	MAR	APR	MAY	JUN	JUL	AUG	SEP	OCT	NOV	DEC		1	2	3	4	5	6	7	8	9	10	11	12	13	14	15	16	17	18	19	20	21	22	23	24	25	26	27	28
0-4
5 to 9
10 to 14
15 to 19
20 to 24
25 to 29
30 to 34
35 to 39
40 to 44
45 to 49
50 to 54
55 to 59
60 to 64
65 to 69
70 to 74
75 to 79
80 to 84
85 plus
All Ages
BOTH SEXES				# All-Cause Deaths by QUARTER					# All-Cause Deaths by MONTH													# All-Cause Deaths by WEEK
Age group	# of all-Cause Deaths TOTAL	Population size		JAN - MAR	APR - JUN	JUL - SEP	OCT - DEC		JAN	FEB	MAR	APR	MAY	JUN	JUL	AUG	SEP	OCT	NOV	DEC		1	2	3	4	5	6	7	8	9	10	11	12	13	14	15	16	17	18	19	20	21	22	23	24	25	26	27	28
0-4
5 to 9
10 to 14
15 to 19
20 to 24
25 to 29
30 to 34
35 to 39
40 to 44
45 to 49
50 to 54
55 to 59
60 to 64
65 to 69
70 to 74
75 to 79
80 to 84
85 plus
All Ages
[truncated: 24 more columns]

## Sheet: 2020
Guidelines
Please provide all cause mortality data for your country for the year 2021:
	i) Total Numbers by age-group (column B). Then separately for males and females (scroll down the page), then finally for both sexes together
	ii) For each sex and then for both sexes combined - Numbers disaggregated by time period (EITHER Quarter OR Month OR Week - i.e. choose one time period). Time period for disaggregation should be the same for ALL years
2020				Choose one time period (ie EITHER quarterly OR monthly or weekly). Use the same time period for both sexes and all years
MALES				# All-Cause Deaths by QUARTER					# All-Cause Deaths by MONTH													# All-Cause Deaths by WEEK
Age group	# of all-Cause Deaths TOTAL	Population size		JAN - MAR	APR - JUN	JUL - SEP	OCT - DEC		JAN	FEB	MAR	APR	MAY	JUN	JUL	AUG	SEP	OCT	NOV	DEC		1	2	3	4	5	6	7	8	9	10	11	12	13	14	15	16	17	18	19	20	21	22	23	24	25	26	27	28
0-4
5 to 9
10 to 14
15 to 19
20 to 24
25 to 29
30 to 34
35 to 39
40 to 44
45 to 49
50 to 54
55 to 59
60 to 64
65 to 69
70 to 74
75 to 79
80 to 84
85 plus
All Ages
FEMALES				# All-Cause Deaths by QUARTER					# All-Cause Deaths by MONTH													# All-Cause Deaths by WEEK
Age group	# of all-Cause Deaths TOTAL	Population size		JAN - MAR	APR - JUN	JUL - SEP	OCT - DEC		JAN	FEB	MAR	APR	MAY	JUN	JUL	AUG	SEP	OCT	NOV	DEC		1	2	3	4	5	6	7	8	9	10	11	12	13	14	15	16	17	18	19	20	21	22	23	24	25	26	27	28
0-4
5 to 9
10 to 14
15 to 19
20 to 24
25 to 29
30 to 34
35 to 39
40 to 44
45 to 49
50 to 54
55 to 59
60 to 64
65 to 69
70 to 74
75 to 79
80 to 84
85 plus
All Ages
BOTH SEXES				# All-Cause Deaths by QUARTER					# All-Cause Deaths by MONTH													# All-Cause Deaths by WEEK
Age group	# of all-Cause Deaths TOTAL	Population size		JAN - MAR	APR - JUN	JUL - SEP	OCT - DEC		JAN	FEB	MAR	APR	MAY	JUN	JUL	AUG	SEP	OCT	NOV	DEC		1	2	3	4	5	6	7	8	9	10	11	12	13	14	15	16	17	18	19	20	21	22	23	24	25	26	27	28
0-4
5 to 9
10 to 14
15 to 19
20 to 24
25 to 29
30 to 34
35 to 39
40 to 44
45 to 49
50 to 54
55 to 59
60 to 64
65 to 69
70 to 74
75 to 79
80 to 84
85 plus
All Ages
[truncated: 24 more columns]

## Sheet: 2019
Guidelines
Please provide all cause mortality data for your country for the year 2021:
	i) Total Numbers by age-group (column B). Then separately for males and females (scroll down the page), then finally for both sexes together
	ii) For each sex and then for both sexes combined - Numbers disaggregated by time period (EITHER Quarter OR Month OR Week - i.e. choose one time period). Time period for disaggregation should be the same for ALL years
2019				Choose one time period (ie EITHER quarterly OR monthly or weekly). Use the same time period for both sexes and all years
MALES				# All-Cause Deaths by QUARTER					# All-Cause Deaths by MONTH													# All-Cause Deaths by WEEK
Age group	# of all-Cause Deaths TOTAL	Population size		JAN - MAR	APR - JUN	JUL - SEP	OCT - DEC		JAN	FEB	MAR	APR	MAY	JUN	JUL	AUG	SEP	OCT	NOV	DEC		1	2	3	4	5	6	7	8	9	10	11	12	13	14	15	16	17	18	19	20	21	22	23	24	25	26	27	28
0-4
5 to 9
10 to 14
15 to 19
20 to 24
25 to 29
30 to 34
35 to 39
40 to 44
45 to 49
50 to 54
55 to 59
60 to 64
65 to 69
70 to 74
75 to 79
80 to 84
85 plus
All Ages
FEMALES				# All-Cause Deaths by QUARTER					# All-Cause Deaths by MONTH													# All-Cause Deaths by WEEK
Age group	# of all-Cause Deaths TOTAL	Population size		JAN - MAR	APR - JUN	JUL - SEP	OCT - DEC		JAN	FEB	MAR	APR	MAY	JUN	JUL	AUG	SEP	OCT	NOV	DEC		1	2	3	4	5	6	7	8	9	10	11	12	13	14	15	16	17	18	19	20	21	22	23	24	25	26	27	28
0-4
5 to 9
10 to 14
15 to 19
20 to 24
25 to 29
30 to 34
35 to 39
40 to 44
45 to 49
50 to 54
55 to 59
60 to 64
65 to 69
70 to 74
75 to 79
80 to 84
85 plus
All Ages
BOTH SEXES				# All-Cause Deaths by QUARTER					# All-Cause Deaths by MONTH													# All-Cause Deaths by WEEK
Age group	# of all-Cause Deaths TOTAL	Population size		JAN - MAR	APR - JUN	JUL - SEP	OCT - DEC		JAN	FEB	MAR	APR	MAY	JUN	JUL	AUG	SEP	OCT	NOV	DEC		1	2	3	4	5	6	7	8	9	10	11	12	13	14	15	16	17	18	19	20	21	22	23	24	25	26	27	28
0-4
5 to 9
10 to 14
15 to 19
20 to 24
25 to 29
30 to 34
35 to 39
40 to 44
45 to 49
50 to 54
55 to 59
60 to 64
65 to 69
70 to 74
75 to 79
80 to 84
85 plus
All Ages
[truncated: 24 more columns]

## Sheet: 2018
Guidelines
Please provide all cause mortality data for your country for the year 2021:
	i) Total Numbers by age-group (column B). Then separately for males and females (scroll down the page), then finally for both sexes together
	ii) For each sex and then for both sexes combined - Numbers disaggregated by time period (EITHER Quarter OR Month OR Week - i.e. choose one time period). Time period for disaggregation should be the same for ALL years
2018				Choose one time period (ie EITHER quarterly OR monthly or weekly). Use the same time period for both sexes and all years
MALES				# All-Cause Deaths by QUARTER					# All-Cause Deaths by MONTH													# All-Cause Deaths by WEEK
Age group	# of all-Cause Deaths TOTAL	Population size		JAN - MAR	APR - JUN	JUL - SEP	OCT - DEC		JAN	FEB	MAR	APR	MAY	JUN	JUL	AUG	SEP	OCT	NOV	DEC		1	2	3	4	5	6	7	8	9	10	11	12	13	14	15	16	17	18	19	20	21	22	23	24	25	26	27	28
0-4
5 to 9
10 to 14
15 to 19
20 to 24
25 to 29
30 to 34
35 to 39
40 to 44
45 to 49
50 to 54
55 to 59
60 to 64
65 to 69
70 to 74
75 to 79
80 to 84
85 plus
All Ages
FEMALES				# All-Cause Deaths by QUARTER					# All-Cause Deaths by MONTH													# All-Cause Deaths by WEEK
Age group	# of all-Cause Deaths TOTAL	Population size		JAN - MAR	APR - JUN	JUL - SEP	OCT - DEC		JAN	FEB	MAR	APR	MAY	JUN	JUL	AUG	SEP	OCT	NOV	DEC		1	2	3	4	5	6	7	8	9	10	11	12	13	14	15	16	17	18	19	20	21	22	23	24	25	26	27	28
0-4
5 to 9
10 to 14
15 to 19
20 to 24
25 to 29
30 to 34
35 to 39
40 to 44
45 to 49
50 to 54
55 to 59
60 to 64
65 to 69
70 to 74
75 to 79
80 to 84
85 plus
All Ages
BOTH SEXES				# All-Cause Deaths by QUARTER					# All-Cause Deaths by MONTH													# All-Cause Deaths by WEEK
Age group	# of all-Cause Deaths TOTAL	Population size		JAN - MAR	APR - JUN	JUL - SEP	OCT - DEC		JAN	FEB	MAR	APR	MAY	JUN	JUL	AUG	SEP	OCT	NOV	DEC		1	2	3	4	5	6	7	8	9	10	11	12	13	14	15	16	17	18	19	20	21	22	23	24	25	26	27	28
0-4
5 to 9
10 to 14
15 to 19
20 to 24
25 to 29
30 to 34
35 to 39
40 to 44
45 to 49
50 to 54
55 to 59
60 to 64
65 to 69
70 to 74
75 to 79
80 to 84
85 plus
All Ages
[truncated: 24 more columns]

## Sheet: 2017
Guidelines
Please provide all cause mortality data for your country for the year 2021:
	i) Total Numbers by age-group (column B). Then separately for males and females (scroll down the page), then finally for both sexes together
	ii) For each sex and then for both sexes combined - Numbers disaggregated by time period (EITHER Quarter OR Month OR Week - i.e. choose one time period). Time period for disaggregation should be the same for ALL years
2017				Choose one time period (ie EITHER quarterly OR monthly or weekly). Use the same time period for both sexes and all years
MALES				# All-Cause Deaths by QUARTER					# All-Cause Deaths by MONTH													# All-Cause Deaths by WEEK
Age group	# of all-Cause Deaths TOTAL	Population size		JAN - MAR	APR - JUN	JUL - SEP	OCT - DEC		JAN	FEB	MAR	APR	MAY	JUN	JUL	AUG	SEP	OCT	NOV	DEC		1	2	3	4	5	6	7	8	9	10	11	12	13	14	15	16	17	18	19	20	21	22	23	24	25	26	27	28
0-4
5 to 9
10 to 14
15 to 19
20 to 24
25 to 29
30 to 34
35 to 39
40 to 44
45 to 49
50 to 54
55 to 59
60 to 64
65 to 69
70 to 74
75 to 79
80 to 84
85 plus
All Ages
FEMALES				# All-Cause Deaths by QUARTER					# All-Cause Deaths by MONTH													# All-Cause Deaths by WEEK
Age group	# of all-Cause Deaths TOTAL	Population size		JAN - MAR	APR - JUN	JUL - SEP	OCT - DEC		JAN	FEB	MAR	APR	MAY	JUN	JUL	AUG	SEP	OCT	NOV	DEC		1	2	3	4	5	6	7	8	9	10	11	12	13	14	15	16	17	18	19	20	21	22	23	24	25	26	27	28
0-4
5 to 9
10 to 14
15 to 19
20 to 24
25 to 29
30 to 34
35 to 39
40 to 44
45 to 49
50 to 54
55 to 59
60 to 64
65 to 69
70 to 74
75 to 79
80 to 84
85 plus
All Ages
BOTH SEXES				# All-Cause Deaths by QUARTER					# All-Cause Deaths by MONTH													# All-Cause Deaths by WEEK
Age group	# of all-Cause Deaths TOTAL	Population size		JAN - MAR	APR - JUN	JUL - SEP	OCT - DEC		JAN	FEB	MAR	APR	MAY	JUN	JUL	AUG	SEP	OCT	NOV	DEC		1	2	3	4	5	6	7	8	9	10	11	12	13	14	15	16	17	18	19	20	21	22	23	24	25	26	27	28
0-4
5 to 9
10 to 14
15 to 19
20 to 24
25 to 29
30 to 34
35 to 39
40 to 44
45 to 49
50 to 54
55 to 59
60 to 64
65 to 69
70 to 74
75 to 79
80 to 84
85 plus
All Ages
[truncated: 24 more columns]

## Sheet: 2016
Guidelines
Please provide all cause mortality data for your country for the year 2021:
	i) Total Numbers by age-group (column B). Then separately for males and females (scroll down the page), then finally for both sexes together
	ii) For each sex and then for both sexes combined - Numbers disaggregated by time period (EITHER Quarter OR Month OR Week - i.e. choose one time period). Time period for disaggregation should be the same for ALL years
2016				Choose one time period (ie EITHER quarterly OR monthly or weekly). Use the same time period for both sexes and all years
MALES				# All-Cause Deaths by QUARTER					# All-Cause Deaths by MONTH													# All-Cause Deaths by WEEK
Age group	# of all-Cause Deaths TOTAL	Population size		JAN - MAR	APR - JUN	JUL - SEP	OCT - DEC		JAN	FEB	MAR	APR	MAY	JUN	JUL	AUG	SEP	OCT	NOV	DEC		1	2	3	4	5	6	7	8	9	10	11	12	13	14	15	16	17	18	19	20	21	22	23	24	25	26	27	28
0-4
5 to 9
10 to 14
15 to 19
20 to 24
25 to 29
30 to 34
35 to 39
40 to 44
45 to 49
50 to 54
55 to 59
60 to 64
65 to 69
70 to 74
75 to 79
80 to 84
85 plus
All Ages
FEMALES				# All-Cause Deaths by QUARTER					# All-Cause Deaths by MONTH													# All-Cause Deaths by WEEK
Age group	# of all-Cause Deaths TOTAL	Population size		JAN - MAR	APR - JUN	JUL - SEP	OCT - DEC		JAN	FEB	MAR	APR	MAY	JUN	JUL	AUG	SEP	OCT	NOV	DEC		1	2	3	4	5	6	7	8	9	10	11	12	13	14	15	16	17	18	19	20	21	22	23	24	25	26	27	28
0-4
5 to 9
10 to 14
15 to 19
20 to 24
25 to 29
30 to 34
35 to 39
40 to 44
45 to 49
50 to 54
55 to 59
60 to 64
65 to 69
70 to 74
75 to 79
80 to 84
85 plus
All Ages
BOTH SEXES				# All-Cause Deaths by QUARTER					# All-Cause Deaths by MONTH													# All-Cause Deaths by WEEK
Age group	# of all-Cause Deaths TOTAL	Population size		JAN - MAR	APR - JUN	JUL - SEP	OCT - DEC		JAN	FEB	MAR	APR	MAY	JUN	JUL	AUG	SEP	OCT	NOV	DEC		1	2	3	4	5	6	7	8	9	10	11	12	13	14	15	16	17	18	19	20	21	22	23	24	25	26	27	28
0-4
5 to 9
10 to 14
15 to 19
20 to 24
25 to 29
30 to 34
35 to 39
40 to 44
45 to 49
50 to 54
55 to 59
60 to 64
65 to 69
70 to 74
75 to 79
80 to 84
85 plus
All Ages
[truncated: 24 more columns]

## Sheet: 2015
Guidelines
Please provide all cause mortality data for your country for the year 2021:
	i) Total Numbers by age-group (column B). Then separately for males and females (scroll down the page), then finally for both sexes together
	ii) For each sex and then for both sexes combined - Numbers disaggregated by time period (EITHER Quarter OR Month OR Week - i.e. choose one time period). Time period for disaggregation should be the same for ALL years
2015				Choose one time period (ie EITHER quarterly OR monthly or weekly). Use the same time period for both sexes and all years
MALES				# All-Cause Deaths by QUARTER					# All-Cause Deaths by MONTH													# All-Cause Deaths by WEEK
Age group	# of all-Cause Deaths TOTAL	Population size		JAN - MAR	APR - JUN	JUL - SEP	OCT - DEC		JAN	FEB	MAR	APR	MAY	JUN	JUL	AUG	SEP	OCT	NOV	DEC		1	2	3	4	5	6	7	8	9	10	11	12	13	14	15	16	17	18	19	20	21	22	23	24	25	26	27	28
0-4
5 to 9
10 to 14
15 to 19
20 to 24
25 to 29
30 to 34
35 to 39
40 to 44
45 to 49
50 to 54
55 to 59
60 to 64
65 to 69
70 to 74
75 to 79
80 to 84
85 plus
All Ages
FEMALES				# All-Cause Deaths by QUARTER					# All-Cause Deaths by MONTH													# All-Cause Deaths by WEEK
Age group	# of all-Cause Deaths TOTAL	Population size		JAN - MAR	APR - JUN	JUL - SEP	OCT - DEC		JAN	FEB	MAR	APR	MAY	JUN	JUL	AUG	SEP	OCT	NOV	DEC		1	2	3	4	5	6	7	8	9	10	11	12	13	14	15	16	17	18	19	20	21	22	23	24	25	26	27	28
0-4
5 to 9
10 to 14
15 to 19
20 to 24
25 to 29
30 to 34
35 to 39
40 to 44
45 to 49
50 to 54
55 to 59
60 to 64
65 to 69
70 to 74
75 to 79
80 to 84
85 plus
All Ages
BOTH SEXES				# All-Cause Deaths by QUARTER					# All-Cause Deaths by MONTH													# All-Cause Deaths by WEEK
Age group	# of all-Cause Deaths TOTAL	Population size		JAN - MAR	APR - JUN	JUL - SEP	OCT - DEC		JAN	FEB	MAR	APR	MAY	JUN	JUL	AUG	SEP	OCT	NOV	DEC		1	2	3	4	5	6	7	8	9	10	11	12	13	14	15	16	17	18	19	20	21	22	23	24	25	26	27	28
0-4
5 to 9
10 to 14
15 to 19
20 to 24
25 to 29
30 to 34
35 to 39
40 to 44
45 to 49
50 to 54
55 to 59
60 to 64
65 to 69
70 to 74
75 to 79
80 to 84
85 plus
All Ages
[truncated: 24 more columns]
